# Supplementary material for: New RNA Structural Elements Identified in the Coding Region of the Coxsackie B3 Virus Genome
Source: Viruses. 2020 Oct 30;12(11):1232. doi: 10.3390/v12111232 (PMC7692623; doi:10.3390/v12111232)
Supplement: Supplementary file 1 [file viruses-12-01232-s001.zip]

Archive with 5 entries (5 files):
- SM1.pdf
- SM2.pdf
- SM3.pdf
- SM4.pdf
- SM5.pdf
